# Supplementary material for: Systematic Investigation of Aluminum Stress-Related Genes and Their Critical Roles in Plants
Source: Int J Mol Sci. 2024 Aug 21;25(16):9045. doi: 10.3390/ijms25169045 (PMC11354972; doi:10.3390/ijms25169045)
Supplement: Supplementary file 1 [file ijms-25-09045-s001.zip]

Archive with 1 entries (1 files):
- ijms-3153797-supplementary.pdf
